# Supplementary material for: UVB Irradiation Induced Cell Damage and Early Onset of Junbb Expression in Zebrafish
Source: Animals (Basel). 2020 Jun 25;10(6):1096. doi: 10.3390/ani10061096 (PMC7341518; doi:10.3390/ani10061096)
Supplement: Supplementary file 1 [file animals-10-01096-s001.zip]

Archive with 4 entries (4 files):
- Table S4_DAVID grouping.xlsx
- Table S1_qPCR primers.xlsx
- Table S2_UVB300_1.5X_up.xlsx
- Table S3_UVB300_1.5X_down.xlsx
