# Supplementary material for: UVB Irradiation Induced Cell Damage and Early Onset of Junbb Expression in Zebrafish
Source: Animals (Basel). 2020 Jun 25;10(6):1096. doi: 10.3390/ani10061096 (PMC7341518; doi:10.3390/ani10061096)
Supplement: Supplementary file 1 [file animals-10-01096-s001.zip › Table S4_DAVID grouping.xlsx]

## Sheet: 工作表1
Annotation Cluster (>1.5 Fold)	Absolute fold change	Enrichment Score	P_Value
Cytoskeleton (GOTERM_CC_FAT)		4.1	0.00013
keratin 18	1.9
Janus kinase 1	1.9
actin related protein 2/3 complex	1.87
CDC42 small effector 1	1.76
transgelin 2	1.71
catenin, alpha	1.64
si:ch211-243g18.2	-1.59
zgc:92533	-1.59
lamin B2	-1.75
keratin 5	-1.96
keratin 15	-1.97
type I cytokeratin; zgc:109868; si:dkeyp-113d7.4	-2.01
wu:fb15e04	-3.92
zgc:136930	-4.68
Proteolysis (GOTERM_BP_FAT)		2.38	0.0037
matrix metalloproteinase 13	16.21
matrix metalloproteinase 9	16.2
zgc:153968	2.76
zgc:158446; complement factor B	2.71
cathepsin S, b.1	2.46
cathepsin B, a	2.26
Janus kinase 1	1.9
zgc:92511	1.73
carboxypeptidase B1 (tissue)	1.72
elastase 2	1.65
chymotrypsinogen B1	1.64
similar to chymotrypsinogen B1; zgc:136461	1.58
six-cysteine containing astacin protease 3	1.57
chymotrypsin-like	1.57
carboxypeptidase A5	1.51
transformed 3T3 cell double minute 2 homolog	1.5
zgc:100868	-1.53
Extracellular region part (GOTERM_CC_FAT)		2.22	0.00025
matrix metalloproteinase 13	16.21
matrix metalloproteinase 9	16.2
complement component c3b; complement component c3c	3.29
fibrinogen alpha chain	2.16
complement component c3a; si:dkey-76b14.4	1.92
fibrinogen, gamma polypeptide	1.89
fibrinogen, B beta polypeptide	1.88
collagen, type I, alpha 2	-1.56
spondin 2b, extracellular matrix protein	-1.6
collagen, type I, alpha 1	-1.84
Enzyme inhibitor activity (GOTERM_MF_FAT)		1.63	0.03
complement component c3b; complement component c3c	3.29
annexin A2a	2.47
complement component c3a; si:dkey-76b14.4	1.92
serpin peptidase inhibitor	1.82
zgc:103710	1.77
heat shock protein 47	-1.99
Insulin-like growth factor II b (GOTERM_MF_FAT)		1.63	0.00083
insulin-like growth factor binding protein 1a	4
insulin-like growth factor binding protein 1b	1.57
insulin-like growth factor binding protein 2b	-1.66
