# Supplementary material for: UVB Irradiation Induced Cell Damage and Early Onset of Junbb Expression in Zebrafish
Source: Animals (Basel). 2020 Jun 25;10(6):1096. doi: 10.3390/ani10061096 (PMC7341518; doi:10.3390/ani10061096)
Supplement: Supplementary file 1 [file animals-10-01096-s001.zip › Table S1_qPCR primers.xlsx]

## Sheet: 工作表1
Table S1_Primer information used to perform real time RT-PCR
gene	forward primer sequence (5' to 3')	forward primer sequence (5' to 3')	amplicon size (bp)	accession number
mmp9	TCGGCCTACCAAGCGACTT	TCATGTGAATCAATGGGCACTC	178	NM_213123
mmp13a	GCGTCCTGAACAACAATT	GATGGCTCGGATTCTTCT	91	XM_005169199
timp2b	ACCAACTCACACTTTATTC	TCACTCACTCGTTCATTA	154	NM_213296
socs3b	TTAGCGGACTGTTGTTAC	AATCGTCACCAATGTTCA	98	NM_213304
igfbp1a	TACCTCTGCCTTCTAAGTTG	CTCAGTGTAGACATTGAATCG	151	NM_173283
c3c	TTATGATGAGGATTATGAAG	CCAGGTAGTAATAGAGTC		XM_005168403
c3b	TGATTCTGGCTCGTAGTGATG	AACTGCGTGCGTGATGTA	77	NM_131243
junbb	TCGGCAGATTGTTAGACT	GCGAATAACGATGACAGT	75	NM_212750
and2	CTTCCTCAGAGCATACAT	TCAGACAGAATAAGACATCA	180	NM_001111190
zgc:136930	ACAAGAACAGGAACTATCATC	CGGTGTCTACTTCAATCATT	86	NM_001039819
zgc:111983	TGGAGTGGAGGATTATAC	TAGTTGAAGTTGCTGAAG	105	NM_001017803
rbp4	GAACGAGGTATCAAGGAA	CAATGTTGTCAAGAAGGAA	75	NM_130920
klf2a	TGAACTGACTTGACCTAT	CATTATACTGTCTGATTCCA	160	NM_131856
add1	AAGAGCAAGGTGTTGATT	ACCAGGTTATGAATGTAGTAA	89	NM_001079958
