# Supplementary material for: UVB Irradiation Induced Cell Damage and Early Onset of Junbb Expression in Zebrafish
Source: Animals (Basel). 2020 Jun 25;10(6):1096. doi: 10.3390/ani10061096 (PMC7341518; doi:10.3390/ani10061096)
Supplement: Supplementary file 1 [file animals-10-01096-s001.zip › Table S2_UVB300_1.5X_up.xlsx]

## Sheet: UVB300_1.5fold
Probe Set ID	Up-regulation fold change	Gene Symbol	Gene Title	David Gene Name	From	Gene Name
Dr.10314.1.S1_a_at	16.2133	mmp13a	matrix metalloproteinase 13a	matrix metalloproteinase 13	DR.18429.1.A1_AT	coagulation factor V
Dr.967.1.S1_at	16.2027	mmp9	matrix metalloproteinase 9	matrix metalloproteinase 9	DR.4103.1.A1_AT	hypothetical LOC559122
Dr.25224.1.S1_at	8.04573	zgc:152809	zgc:152809	zgc:136389; similar to Serum amyloid P-component precursor (SAP); hypothetical LOC792236; zgc:152809; si:ch211-234p6.12	DR.10128.1.A1_AT	wu:fl02d04
Dr.15281.1.A1_at	7.01715	timp2b	tissue inhibitor of metalloproteinase 2b	hypothetical protein LOC100148446	DR.3817.1.S1_AT	protein disulfide isomerase associated 4
Dr.9617.1.A1_at	4.88324	LOC100331921 /// socs3b	suppressor of cytokine signaling 3b-like /// suppressor of cytokine signaling 3b	suppressor of cytokine signaling 3b	DR.16095.1.S1_AT	insulin-like growth factor binding protein 1b
Dr.18756.1.S1_at	4.78686			#N/A	DR.1839.1.A1_AT	solute carrier family 39 (zinc transporter), member 3
Dr.8587.1.A1_at	3.99636	igfbp1a	insulin-like growth factor binding protein 1a	insulin-like growth factor binding protein 1a	DR.3581.1.S1_AT	chymotrypsinogen B1
Dr.12491.1.A1_at	3.99578	LOC794635	complement C4-2-like	similar to complement C4-2	DR.25133.1.S1_AT	myeloid cell leukemia sequence 1b
Dr.8587.1.A2_at	3.74286	igfbp1a	insulin-like growth factor binding protein 1a	insulin-like growth factor binding protein 1a	DR.9501.1.S1_AT	RAB20, member RAS oncogene family
Dr.20291.1.A1_at	3.63256	c3b /// c3c	complement component c3b /// complement component c3c	complement component c3b; complement component c3c; similar to complement component c3b	DR.6709.1.S1_AT	similar to es1 protein
Dr.21005.1.S1_s_at	3.28888	c3b /// c3c	complement component c3b /// complement component c3c	complement component c3b; complement component c3c; similar to complement component c3b	DR.24943.1.S1_AT	desmoglein 2
Dr.737.1.A1_at	2.91859	junbl	jun B proto-oncogene, like	jun B proto-oncogene, like	DR.24729.1.S1_S_AT	wu:fd61c02
Dr.17761.1.S1_at	2.83558	LOC100332237	thrombospondin-1a-like	similar to Thrombospondin-1	DR.24233.1.S1_AT	fibronectin 1b
Dr.22145.1.A1_at	2.83075			#N/A	DR.8150.2.S1_A_AT	signal transduction and activation of transcription 3
Dr.2999.1.S1_at	2.81523	srgn	serglycin	serglycin	DR.7722.1.A1_AT	complement component c3a; si:dkey-76b14.4
Dr.20270.1.S1_at	2.8136	si:ch211-234p6.12	si:ch211-234p6.12	zgc:136389; similar to Serum amyloid P-component precursor (SAP); hypothetical LOC792236; zgc:152809; si:ch211-234p6.12	DR.15281.1.A1_AT	hypothetical protein LOC100148446
Dr.25219.1.A1_at	2.76412	zgc:153968	zgc:153968	zgc:153968	DR.1259.1.A1_AT	wu:fa98e11
Dr.25891.1.A1_at	2.7263			#N/A	DR.17965.1.S1_AT	S100 calcium binding protein V1
Dr.190.1.S1_at	2.71165	cfb /// zgc:153240	complement factor B /// zgc:153240	zgc:158446; complement factor B	DRAFFX.2.55.S1_AT	tumor necrosis factor receptor superfamily, member 1a
Dr.6709.1.S1_at	2.70643	LOC565309	es1 protein-like	similar to es1 protein	DR.15327.1.A1_AT	zgc:92511
Dr.8747.1.A1_at	2.62508			wu:fc16h10	DR.5984.1.A1_AT	similar to F-box only protein 34
Dr.18643.1.A1_at	2.56562			#N/A	DR.4961.1.A1_AT	sex hormone binding globulin
Dr.6431.1.S1_at	2.54954	socs3a	suppressor of cytokine signaling 3a	suppressor of cytokine signaling 3a	DR.737.1.A1_AT	jun B proto-oncogene, like
Dr.1248.1.S1_at	2.5468	zgc:153665	zgc:153665	zgc:153665	DR.1248.1.S1_AT	zgc:153665
Dr.22985.1.A1_at	2.54531	timp2b	tissue inhibitor of metalloproteinase 2b	hypothetical protein LOC100148446	DR.1575.1.A1_AT	similar to CHitin Synthase family member (chs-2)
Dr.1260.1.S1_at	2.47435	anxa2a	annexin A2a	annexin A2a	DR.24219.5.S1_AT	cathepsin S, b.1
Dr.24219.5.S1_at	2.46274	ctssb.1	cathepsin S, b.1	cathepsin S, b.1	DR.2452.1.A1_AT	complement component 9
Dr.8434.1.S1_at	2.3065	LOC567640	similar to laminin alpha 3	similar to laminin alpha 3	DR.10914.1.A1_AT	zgc:154020
Dr.24241.1.S1_at	2.26079	mdkb	midkine-related growth factor b	midkine-related growth factor b	DR.8723.1.S1_AT	zgc:92903
Dr.3374.1.S1_at	2.25964	ctsba	cathepsin B, a	cathepsin B, a	DR.535.1.A1_AT	carboxyl ester lipase, tandem duplicate 1
Dr.20131.2.A1_at	2.25907	clu	clusterin (complement lysis inhibitor, SP-40,40, sulfated glycoprotein 2, testosterone-repressed prostate message 2, apolipoprotein J)	clusterin (complement lysis inhibitor, SP-40,40, sulfated glycoprotein 2, testosterone-repressed prostate message 2, apolipoprotein J)	DR.8090.1.A1_AT	N-myc downstream regulated gene 1, like
Dr.535.1.A1_at	2.25746	cel.1	carboxyl ester lipase, tandem duplicate 1	carboxyl ester lipase, tandem duplicate 1	DR.2452.2.A1_X_AT	complement component 9
Dr.24562.1.S1_a_at	2.25665	mvp	major vault protein	major vault protein	DR.10012.1.A1_AT	wu:fk83g11
Dr.10130.2.A1_at	2.24513	fosl2	fos-like antigen 2	zgc:158347	DR.18933.1.A1_AT	six-cysteine containing astacin protease 3
Dr.8109.1.S1_at	2.2274	lcp1	lymphocyte cytosolic plastin 1	lymphocyte cytosolic plastin 1	DR.275.1.S1_AT	Janus kinase 1
Dr.17438.1.S1_at	2.21356	LOC560548	similar to TRAF2 binding protein	similar to TRAF2 binding protein	DR.2675.1.A1_AT	FK506 binding protein 5
Dr.10914.1.A1_at	2.19719	zgc:154020	zgc:154020	zgc:154020	DR.967.1.S1_AT	matrix metalloproteinase 9
Dr.16392.1.A1_at	2.18266	c6 /// LOC100331946 /// LOC100332091	complement component 6 /// complement component 6-like /// complement component 6-like	similar to complement component 6; complement component 6	DR.8864.1.S1_AT	zgc:56653
Dr.845.1.A1_at	2.16031	fga	fibrinogen alpha chain	fibrinogen alpha chain	DR.15857.2.S1_AT	cysteine and glycine-rich protein 1
Dr.10326.1.S1_at	2.13168	junb	jun B proto-oncogene	jun B proto-oncogene	DR.845.1.A1_AT	fibrinogen alpha chain
Dr.6814.2.S1_at	2.12135	zgc:173729	zgc:173729	fatty acid binding protein 3, muscle and heart	DR.15790.1.S1_AT	tripartite motif-containing 55b
Dr.2452.1.A1_at	2.09297	c9	complement component 9	complement component 9	DR.25251.1.A1_AT	MYB binding protein (P160) 1a
Dr.1259.1.A1_at	2.08434	wu:fa98e11	wu:fa98e11	wu:fa98e11	DR.13285.1.A1_AT	RasGEF domain family, member 1Bb
Dr.4961.1.A1_at	2.05596	shbg	sex hormone binding globulin	sex hormone binding globulin	DR.21102.1.A1_AT	zgc:92747
Dr.22334.1.S1_at	2.03561	ms4a17a.11	membrane-spanning 4-domains, subfamily A, member 17A.11	membrane-spanning 4-domains, subfamily A, member 17A.6; novel protein similar to vertebrate membrane-spanning 4-domains, subfamily A, member 4 (ms4a4a); membrane-spanning 4-domains, subfamily A, member 17A.11	DR.20555.1.S1_AT	annexin A5b
Dr.2452.2.A1_x_at	2.00777	c9	complement component 9	complement component 9	DR.16392.1.A1_AT	similar to complement component 6; complement component 6
Dr.18429.1.A1_at	1.99882	f5	coagulation factor V	coagulation factor V	DR.20270.1.S1_AT	zgc:136389; similar to Serum amyloid P-component precursor (SAP); hypothetical LOC792236; zgc:152809; si:ch211-234p6.12
Dr.13385.1.S1_at	1.94398	LOC565295	LAG1 homolog, ceramide synthase 5-like	#N/A	DR.4649.1.A1_A_AT	polyhomeotic-like 2 (Drosophila)
Dr.7722.1.A1_at	1.92181	c3b /// si:dkey-76b14.4	complement component c3b /// si:dkey-76b14.4	complement component c3a; si:dkey-76b14.4	DR.3581.1.S1_A_AT	chymotrypsinogen B1
Dr.1372.1.S1_at	1.90463	krt18	keratin 18	keratin 18	DR.22296.1.A1_AT	atlastin 3
Dr.15815.1.A1_at	1.89978	zgc:123339	zgc:123339	zgc:123339	DR.16883.1.S1_AT	DEAD (Asp-Glu-Ala-Asp) box polypeptide 55
Dr.275.1.S1_at	1.89555	jak1	Janus kinase 1	Janus kinase 1	DR.20276.1.A1_AT	wu:fb81h03
Dr.4907.1.S1_at	1.89007	fgg	fibrinogen, gamma polypeptide	fibrinogen, gamma polypeptide	DR.8148.1.S1_AT	catenin (cadherin-associated protein), alpha
Dr.5462.1.S1_at	1.88128	fgb	fibrinogen, B beta polypeptide	fibrinogen, B beta polypeptide	DR.934.1.A1_AT	desmocollin 2 like
Dr.5621.1.A1_at	1.87109	arpc5a	actin related protein 2/3 complex, subunit 5A	actin related protein 2/3 complex, subunit 5A	DR.4848.1.S1_AT	zgc:56053
Dr.6748.1.S1_at	1.86023	LOC556585	HDCME31P-like protein-like	similar to HDCME31P-like protein	DR.26345.1.A1_AT	similar to lipopolysaccharide-induced TNF factor
Dr.2452.2.A1_a_at	1.8582	c9	complement component 9	complement component 9	DR.7226.1.S1_AT	wu:fj65h10
Dr.3817.1.S1_at	1.8528	pdia4	protein disulfide isomerase associated 4	protein disulfide isomerase associated 4	DR.17457.1.A1_AT	similar to Cytochrome P450 46A1 (Cholesterol 24-hydroxylase) (CH24H); zgc:63667; cytochrome P450, family 46, subfamily A, polypeptide 1
Dr.25018.1.S1_at	1.84875	cpb1	carboxypeptidase B1 (tissue)	carboxypeptidase B1 (tissue)	DR.535.2.A1_AT	carboxyl ester lipase, like; carboxyl ester lipase, tandem duplicate 2
Dr.17965.1.S1_at	1.84308	s100v1	S100 calcium binding protein V1	S100 calcium binding protein V1	DR.21005.1.S1_S_AT	complement component c3b; complement component c3c; similar to complement component c3b
Dr.2437.1.S1_at	1.83126	amy2a	amylase, alpha 2A; pancreatic	amylase, alpha 2A; pancreatic	DR.844.1.S1_AT	CDC42 small effector 1
Dr.3073.1.A1_at	1.82467	serpina7	serpin peptidase inhibitor, clade A (alpha-1 antiproteinase, antitrypsin), member 7	serpin peptidase inhibitor, clade A (alpha-1 antiproteinase, antitrypsin), member 7; similar to Alpha-1-antiproteinase precursor (Alpha-1-antitrypsin) (Alpha-1-proteinase inhibitor); hypothetical LOC564060; zgc:113828; zgc:174260; zgc:174259	DR.6748.1.S1_AT	similar to HDCME31P-like protein
Dr.8000.1.S1_at	1.81855	gpx1b	glutathione peroxidase 1b	glutathione peroxidase 1b	DR.15815.1.A1_AT	zgc:123339
Dr.23368.1.A1_at	1.80858	si:rp71-61h23.4	si:rp71-61h23.4	si:rp71-61h23.4	DR.22985.1.A1_AT	hypothetical protein LOC100148446
Dr.20555.1.S1_at	1.80208	anxa5b	annexin A5b	annexin A5b	DR.5765.1.S1_AT	eph-like receptor tyrosine kinase 6
Dr.13050.1.S1_at	1.79843	phlda2	pleckstrin homology-like domain, family A, member 2	zgc:110459	DR.2260.1.S1_AT	pelota homolog (Drosophila)
Dr.1082.1.S1_at	1.78825	ptgs2a	prostaglandin-endoperoxide synthase 2a	prostaglandin-endoperoxide synthase 2a	DR.4275.1.S1_AT	ENSDARG00000073742
Dr.10376.1.S1_at	1.78622			#N/A	DR.25224.1.S1_AT	zgc:136389; similar to Serum amyloid P-component precursor (SAP); hypothetical LOC792236; zgc:152809; si:ch211-234p6.12
Dr.25318.1.A1_at	1.78258	zgc:153018	zgc:153018	#N/A	DR.21669.1.S1_AT	wu:fj01d05
Dr.535.1.A1_a_at	1.78032	cel.1 /// cel.2 /// cell	carboxyl ester lipase, tandem duplicate 1 /// carboxyl ester lipase, tandem duplicate 2 /// carboxyl ester lipase, like	carboxyl ester lipase, tandem duplicate 1	DR.3581.2.A1_AT	similar to chymotrypsinogen B1; zgc:136461
Dr.20276.1.A1_at	1.77825	wu:fb81h03	wu:fb81h03	wu:fb81h03	DR.17462.1.S1_AT	hypoxia up-regulated 1
Dr.23376.1.S1_at	1.77223	pdlim1	PDZ and LIM domain 1 (elfin)	PDZ and LIM domain 1 (elfin)	DR.24241.1.S1_AT	midkine-related growth factor b
Dr.23731.1.A1_at	1.76969	zgc:103710	zgc:103710	zgc:103710	DR.8000.1.S1_AT	glutathione peroxidase 1b
Dr.6007.1.S1_at	1.76329	cdh1	cadherin 1, epithelial	cadherin 1, epithelial	DR.7073.1.A1_AT	chromobox homolog 3b
Dr.7226.1.S1_at	1.76307	wu:fj65h10	wu:fj65h10	wu:fj65h10	DR.3374.1.S1_AT	cathepsin B, a
Dr.844.1.S1_at	1.76297			CDC42 small effector 1	DR.17738.1.S1_AT	tumor necrosis factor, alpha-induced protein 6
Dr.12495.1.A1_at	1.76283	zgc:154073	zgc:154073	zgc:154073	DR.15161.1.S1_AT	serpin peptidase inhibitor, clade F , member 2, like
Dr.25133.1.S1_at	1.76117	mcl1b	myeloid cell leukemia sequence 1b	myeloid cell leukemia sequence 1b	DR.2363.1.S1_AT	transgelin 2
Dr.13321.1.S2_at	1.75879	hig1	hypoxia induced gene 1	hypoxia induced gene 1	DR.1280.1.A1_AT	CCAAT/enhancer binding protein (C/EBP), delta
Dr.6572.1.A1_at	1.7526	LOC553515	hypothetical protein LOC553515	hypothetical protein LOC553515	DR.8587.1.A2_AT	insulin-like growth factor binding protein 1a
Dr.23975.1.A1_at	1.73691	rrad	Ras-related associated with diabetes	Ras-related associated with diabetes	DR.6572.1.A1_AT	hypothetical protein LOC553515
Dr.1280.1.A1_at	1.73687	cebpd	CCAAT/enhancer binding protein (C/EBP), delta	CCAAT/enhancer binding protein (C/EBP), delta	DR.4907.1.S1_AT	fibrinogen, gamma polypeptide
Dr.9746.6.S1_at	1.73613	wu:fb12c06	wu:fb12c06	similar to lipopolysaccharide-induced TNF factor	DR.2452.2.A1_A_AT	complement component 9
Dr.16433.1.A1_at	1.73405	mfi2	antigen p97 (melanoma associated) identified by monoclonal antibodies 133.2 and 96.5	#N/A	DR.23975.1.A1_AT	Ras-related associated with diabetes
Dr.6575.1.S1_at	1.73095	cebpb	CCAAT/enhancer binding protein (C/EBP), beta	CCAAT/enhancer binding protein (C/EBP), beta	DR.23376.1.S1_AT	PDZ and LIM domain 1 (elfin)
Dr.8090.1.A1_at	1.72907	ndrg1l	N-myc downstream regulated gene 1, like	N-myc downstream regulated gene 1, like	DR.6966.1.A1_AT	splicing factor, arginine/serine-rich 2, interacting protein
Dr.15327.1.A1_at	1.72714	zgc:92511	zgc:92511	zgc:92511	DR.8434.1.S1_AT	similar to laminin alpha 3
Dr.25309.1.A1_at	1.72383	cpb1	Carboxypeptidase B1 (tissue)	carboxypeptidase B1 (tissue)	DR.2437.1.S1_AT	amylase, alpha 2A; pancreatic
Dr.15161.1.S1_at	1.72171	serpinf2	serine (or cysteine) peptidase inhibitor, clade F, member 2	serpin peptidase inhibitor, clade F , member 2, like	DR.6507.1.S1_AT	myelin protein zero-like 2
Dr.2363.1.S1_at	1.71212	tagln2	transgelin 2	transgelin 2	DR.10314.1.S1_A_AT	matrix metalloproteinase 13
Dr.9478.1.S1_at	1.7021	cyp1a	cytochrome P450, family 1, subfamily A	cytochrome P450, family 1, subfamily A	DR.266.1.S1_AT	myocyte enhancer factor 2a
Dr.13285.1.A1_at	1.69945	rasgef1bb	RasGEF domain family, member 1Bb	RasGEF domain family, member 1Bb	DR.13321.1.S2_AT	hypoxia induced gene 1
Dr.1543.1.S1_at	1.68589	dnajc3	DnaJ (Hsp40) homolog, subfamily C, member 3	DnaJ (Hsp40) homolog, subfamily C, member 3	DR.190.1.S1_AT	zgc:158446; complement factor B
Dr.17984.1.S1_at	1.6856	wu:fb36d12	wu:fb36d12	wu:fb36d12	DR.24801.1.S1_AT	elastase 2
Dr.20555.1.S2_s_at	1.68103	anxa5b	annexin A5b	annexin A5b	DR.4961.2.S1_AT	sex hormone binding globulin
Dr.4649.1.A1_a_at	1.68037	phc2	polyhomeotic-like 2 (Drosophila)	polyhomeotic-like 2 (Drosophila)	DR.12491.1.A1_AT	similar to complement C4-2
Dr.4961.2.S1_at	1.6787	shbg	sex hormone binding globulin	sex hormone binding globulin	DR.10671.1.S1_AT	steroidogenic acute regulatory protein
Dr.17462.1.S1_at	1.67237	hyou1	hypoxia up-regulated 1	hypoxia up-regulated 1	DR.6007.1.S1_AT	cadherin 1, epithelial
Dr.7073.1.A1_at	1.66855	cbx3b	chromobox homolog 3b	chromobox homolog 3b	DR.25309.1.A1_AT	carboxypeptidase B1 (tissue)
Dr.8723.1.S1_at	1.66427	zgc:92903	zgc:92903	zgc:92903	DR.12657.1.A1_AT	zgc:154057
Dr.22296.1.A1_at	1.66356	atl3	Atlastin 3	atlastin 3	DR.16014.1.S1_AT	zgc:101897
Dr.934.1.A1_at	1.66124	dsc2l	desmocollin 2 like	desmocollin 2 like	DR.23368.1.A1_AT	si:rp71-61h23.4
Dr.1180.1.S1_at	1.65869	nccrp1	nonspecific cytotoxic cell receptor protein 1	nonspecific cytotoxic cell receptor protein 1	DR.4005.1.A1_AT	wu:fd10a10
Dr.10128.1.A1_at	1.64774	wu:fl02d04	wu:fl02d04	wu:fl02d04	DR.15857.1.A1_AT	cysteine and glycine-rich protein 1
Dr.24801.1.S1_at	1.64742	ela2	elastase 2	elastase 2	DR.25219.1.A1_AT	zgc:153968
Dr.24233.1.S1_at	1.64468	fn1b /// LOC100331028	fibronectin 1b /// fibronectin 1b-like	fibronectin 1b	DR.24562.1.S1_A_AT	major vault protein
Dr.8148.1.S1_at	1.63644	ctnna	catenin (cadherin-associated protein), alpha	catenin (cadherin-associated protein), alpha	DR.7590.1.A1_AT	wu:fj68b05
Dr.3581.1.S1_at	1.63519	ctrb1	chymotrypsinogen B1	chymotrypsinogen B1	DR.10624.1.S1_AT	zgc:110343
Dr.4005.1.A1_at	1.63074	si:ch211-105c13.3	si:ch211-105c13.3	wu:fd10a10	DR.6575.1.S1_AT	CCAAT/enhancer binding protein (C/EBP), beta
Dr.25251.1.A1_at	1.62629	LOC100329401	MYB binding protein (P160) 1a-like	MYB binding protein (P160) 1a	DR.20555.1.S2_S_AT	annexin A5b
Dr.15790.1.S1_at	1.6143	trim55b	tripartite motif-containing 55b	tripartite motif-containing 55b	DR.20815.3.A1_AT	lectin, galactoside-binding, soluble, 3 (galectin 3)-like
Dr.4103.1.A1_at	1.60637	LOC559122	hypothetical LOC559122	hypothetical LOC559122	DR.25864.1.S1_AT	zgc:63992
Dr.266.1.S1_at	1.60459	mef2a	myocyte enhancer factor 2a	myocyte enhancer factor 2a	DR.12042.1.A1_AT	ENSDARG00000015829
Dr.14035.1.S1_at	1.60278	si:dkey-33c9.4	si:dkey-33c9.4	hypothetical LOC567858	DR.8587.1.A1_AT	insulin-like growth factor binding protein 1a
Dr.10671.1.S1_at	1.60275	star	steroidogenic acute regulatory protein	steroidogenic acute regulatory protein	DR.1082.1.S1_AT	prostaglandin-endoperoxide synthase 2a
Dr.3581.1.S1_a_at	1.60138	ctrb1 /// LOC562139 /// zgc:136461	chymotrypsinogen B1 /// similar to chymotrypsinogen B1 /// zgc:136461	chymotrypsinogen B1	DR.6431.1.S1_AT	suppressor of cytokine signaling 3a
Dr.24729.1.S1_s_at	1.59308			wu:fd61c02	DR.17984.1.S1_AT	wu:fb36d12
Dr.25864.1.S1_at	1.59106	zgc:63992	zgc:63992	zgc:63992	DR.1260.1.S1_AT	annexin A2a
Dr.17457.1.A1_at	1.58578	zgc:63667	zgc:63667	similar to Cytochrome P450 46A1 (Cholesterol 24-hydroxylase) (CH24H); zgc:63667; cytochrome P450, family 46, subfamily A, polypeptide 1	DR.5802.1.S1_AT	similar to transmembrane protein 176B
Dr.3581.2.A1_at	1.57901	LOC562139	similar to chymotrypsinogen B1	similar to chymotrypsinogen B1; zgc:136461	DR.13050.1.S1_AT	zgc:110459
Dr.3804.2.A1_a_at	1.57469	atp6v0a1b /// LOC100147923 /// zgc:55891	ATPase, H+ transporting, lysosomal V0 subunit a isoform 1b /// T-cell immune regulator 1-like /// zgc:55891	zgc:55891; similar to T-cell immune regulator 1	DR.20131.2.A1_AT	clusterin (complement lysis inhibitor, SP-40,40, sulfated glycoprotein 2, testosterone-repressed prostate message 2, apolipoprotein J)
Dr.24122.1.A1_at	1.5715	zfp36l1b	zinc finger protein 36, C3H type-like 1b	zinc finger protein 36, C3H type-like 1 like	DR.6814.2.S1_AT	fatty acid binding protein 3, muscle and heart
Dr.2587.1.S1_at	1.57118	adpgk2	ADP-dependent glucokinase 2	wu:fb07f12	DR.9617.1.A1_AT	suppressor of cytokine signaling 3b
Dr.18933.1.A1_at	1.57095	c6ast3	six-cysteine containing astacin protease 3	six-cysteine containing astacin protease 3	DR.2587.1.S1_AT	wu:fb07f12
Dr.2675.1.A1_at	1.56786	fkbp5	FK506 binding protein 5	FK506 binding protein 5	DR.6401.1.S1_AT	hypothetical LOC571373
Dr.4930.1.A1_at	1.5677	ctrl	chymotrypsin-like	chymotrypsin-like	DR.1543.1.S1_AT	DnaJ (Hsp40) homolog, subfamily C, member 3
Dr.5765.1.S1_at	1.56587	epha2	eph receptor A2	eph-like receptor tyrosine kinase 6	DR.26414.1.S1_AT	id:ibd5063
Dr.16095.1.S1_at	1.56553	igfbp1b /// LOC100331772	insulin-like growth factor binding protein 1b /// collagen type XIV/undulin-like	insulin-like growth factor binding protein 1b	DR.23731.1.A1_AT	zgc:103710
Dr.12657.1.A1_at	1.56281	tada2a	transcriptional adaptor 2A	zgc:154057	DR.535.1.A1_A_AT	carboxyl ester lipase, tandem duplicate 1
Dr.21102.1.A1_at	1.56158	aqp12	aquaporin 12	zgc:92747	DR.4882.1.S1_AT	carboxypeptidase A5
Dr.8150.2.S1_a_at	1.55987	stat3	signal transduction and activation of transcription 3	signal transduction and activation of transcription 3	DR.1258.1.S1_AT	hypothetical protein LOC100151381
Dr.6401.1.S1_at	1.55869	wu:fj05h12	wu:fj05h12	hypothetical LOC571373	DR.17761.1.S1_AT	similar to Thrombospondin-1
Dr.12454.1.S1_at	1.55802	gchfr	GTP cyclohydrolase I feedback regulator	GTP cyclohydrolase I feedback regulator	DR.24122.1.A1_AT	zinc finger protein 36, C3H type-like 1 like
Dr.21669.1.S1_at	1.55581	wu:fj01d05	wu:fj01d05	wu:fj01d05	DR.5462.1.S1_AT	fibrinogen, B beta polypeptide
Dr.535.2.A1_at	1.55525	cell	carboxyl ester lipase, like	carboxyl ester lipase, like; carboxyl ester lipase, tandem duplicate 2	DR.9478.1.S1_AT	cytochrome P450, family 1, subfamily A
Dr.26345.1.A1_at	1.55486	wu:fb12c06	wu:fb12c06	similar to lipopolysaccharide-induced TNF factor	DR.4930.1.A1_AT	chymotrypsin-like
Dr.4848.1.S1_at	1.55434	zgc:56053	zgc:56053	zgc:56053	DR.14035.1.S1_AT	hypothetical LOC567858
Dr.1575.1.A1_at	1.54962	si:zfos-1762d12.1 /// zgc:92707	si:zfos-1762d12.1 /// zgc:92707	similar to CHitin Synthase family member (chs-2)	DR.5621.1.A1_AT	actin related protein 2/3 complex, subunit 5A
Dr.15857.2.S1_at	1.54847	csrp1a	cysteine and glycine-rich protein 1a	cysteine and glycine-rich protein 1	DR.2999.1.S1_AT	serglycin
Dr.236.1.S1_at	1.54607			#N/A	DR.1372.1.S1_AT	keratin 18
Dr.17738.1.S1_at	1.54289	rif1 /// tnfaip6	RAP1 interacting factor homolog (yeast) /// tumor necrosis factor, alpha-induced protein 6	tumor necrosis factor, alpha-induced protein 6	DR.8747.1.A1_AT	wu:fc16h10
Dr.9792.1.S1_at	1.54089	zgc:66385	zgc:66385	zgc:66385	DR.12495.1.A1_AT	zgc:154073
Dr.8864.1.S1_at	1.54085	pus3	pseudouridylate synthase 3	zgc:56653	DR.20291.1.A1_AT	complement component c3b; complement component c3c; similar to complement component c3b
Dr.16883.1.S1_at	1.53821	ddx55	DEAD (Asp-Glu-Ala-Asp) box polypeptide 55	DEAD (Asp-Glu-Ala-Asp) box polypeptide 55	DR.9792.1.S1_AT	zgc:66385
Dr.1839.1.A1_at	1.53811	slc39a3	solute carrier family 39 (zinc transporter), member 3	solute carrier family 39 (zinc transporter), member 3	DR.1180.1.S1_AT	nonspecific cytotoxic cell receptor protein 1
Dr.4275.1.S1_at	1.53493			ENSDARG00000073742	DR.25018.1.S1_AT	carboxypeptidase B1 (tissue)
Dr.15857.1.A1_at	1.53433	csrp1a	cysteine and glycine-rich protein 1a	cysteine and glycine-rich protein 1	DR.17438.1.S1_AT	similar to TRAF2 binding protein
Dr.20715.1.S1_at	1.53045	ssr1	signal sequence receptor, alpha	signal sequence receptor, alpha	DR.25770.1.S1_AT	CTP synthase
Dr.20815.3.A1_at	1.52839	lgals3l	lectin, galactoside-binding, soluble, 3 (galectin 3)-like	lectin, galactoside-binding, soluble, 3 (galectin 3)-like	DR.10130.2.A1_AT	zgc:158347
Dr.12042.1.A1_at	1.52608	mov10a	Moloney leukemia virus 10, homolog, a	ENSDARG00000015829	DR.3804.2.A1_A_AT	zgc:55891; similar to T-cell immune regulator 1
Dr.25770.1.S1_at	1.52408	ctps	CTP synthase	CTP synthase	DR.542.1.S1_AT	transformed 3T3 cell double minute 2 homolog (mouse)
Dr.1258.1.S1_at	1.52378	rpz2	rapunzel2	hypothetical protein LOC100151381	DR.9746.6.S1_AT	similar to lipopolysaccharide-induced TNF factor
Dr.6966.1.A1_at	1.51987	srsf2ip	serine/arginine-rich splicing factor 2, interacting protein	splicing factor, arginine/serine-rich 2, interacting protein	DR.20715.1.S1_AT	signal sequence receptor, alpha
Dr.5984.1.A1_at	1.51927	wu:fb99d03	wu:fb99d03	similar to F-box only protein 34	DR.22334.1.S1_AT	membrane-spanning 4-domains, subfamily A, member 17A.6; novel protein similar to vertebrate membrane-spanning 4-domains, subfamily A, member 4 (ms4a4a); membrane-spanning 4-domains, subfamily A, member 17A.11
Dr.24943.1.S1_at	1.51843	dsg2	desmoglein 2	desmoglein 2	DR.10326.1.S1_AT	jun B proto-oncogene
Dr.7590.1.A1_at	1.51667			wu:fj68b05	DR.8109.1.S1_AT	lymphocyte cytosolic plastin 1
DrAffx.2.55.S1_at	1.51651	LOC100330067	tumor necrosis factor receptor superfamily, member 1a-like	tumor necrosis factor receptor superfamily, member 1a	DR.5132.1.A1_AT	wu:fc37b07
Dr.26414.1.S1_at	1.51586	calrl	calreticulin like	id:ibd5063	DR.3073.1.A1_AT	serpin peptidase inhibitor, clade A (alpha-1 antiproteinase, antitrypsin), member 7; similar to Alpha-1-antiproteinase precursor (Alpha-1-antitrypsin) (Alpha-1-proteinase inhibitor); hypothetical LOC564060; zgc:113828; zgc:174260; zgc:174259
Dr.4882.1.S1_at	1.51331	cpa5	carboxypeptidase A5	carboxypeptidase A5	DR.12454.1.S1_AT	GTP cyclohydrolase I feedback regulator
Dr.14327.1.A1_at	1.51241			#N/A
Dr.6507.1.S1_at	1.50962	mpzl2	myelin protein zero-like 2	myelin protein zero-like 2
Dr.5802.1.S1_at	1.50882	tmem176l.1	transmembrane protein 176l.1	similar to transmembrane protein 176B
Dr.10624.1.S1_at	1.50758	LOC100329896	peroxiredoxin-1-like	zgc:110343
Dr.5132.1.A1_at	1.50709			wu:fc37b07
Dr.9501.1.S1_at	1.50693	rab20	RAB20, member RAS oncogene family	RAB20, member RAS oncogene family
Dr.10012.1.A1_at	1.50525	smyd4	SET and MYND domain containing 4	wu:fk83g11
Dr.542.1.S1_at	1.50232	mdm2	transformed 3T3 cell double minute 2 homolog (mouse)	transformed 3T3 cell double minute 2 homolog (mouse)
Dr.2260.1.S1_at	1.50196	pelo	pelota homolog (Drosophila)	pelota homolog (Drosophila)
Dr.16014.1.S1_at	1.50177	zgc:101897	zgc:101897	zgc:101897
