# Supplementary material for: UVB Irradiation Induced Cell Damage and Early Onset of Junbb Expression in Zebrafish
Source: Animals (Basel). 2020 Jun 25;10(6):1096. doi: 10.3390/ani10061096 (PMC7341518; doi:10.3390/ani10061096)
Supplement: Supplementary file 1 [file animals-10-01096-s001.zip › Table S3_UVB300_1.5X_down.xlsx]

## Sheet: UVB300_1.5fold
Probe Set ID	Down-regulation fold change	Gene Symbol	Gene Title	David Gene Name	From	Gene Name
Dr.14514.1.S1_a_at	10.1419	and3	actinodin3	si:ch211-237l4.2	DR.5479.1.S1_AT	retinol binding protein 4, plasma
Dr.23502.1.A1_at	6.10431			similar to MGC82441 protein	DR.22056.1.S1_AT	complement factor properdin; si:dkeyp-22b2.3
Dr.924.1.S1_at	6.0196	and1	actinodin1	hypothetical LOC794315	DR.4171.1.A1_AT	phenylalanine hydroxylase
Dr.23772.1.S1_at	5.09789	and2	actinodin2	zgc:175106	DR.18683.1.S1_AT	myocilin
Dr.24487.1.A1_at	4.67717	zgc:136930	zgc:136930	zgc:136930	DR.1807.1.A1_AT	EGF-like-domain, multiple 6
Dr.3436.1.A1_at	4.23128			wu:fb11a04	DR.22681.1.A1_AT	wu:fj40c05
Dr.16350.1.A1_at	4.21535			#N/A	DR.25268.1.S1_AT	leucine rich repeat containing 17
Dr.24899.1.A1_at	3.91516	wu:fb15e04	wu:fb15e04	wu:fb15e04	DR.2877.1.A1_AT	wu:fb08e07
Dr.20125.1.A1_at	3.81723	zgc:111983	zgc:111983	zgc:56382; zgc:111983	DR.4002.1.A1_AT	apolipoprotein B
DrAffx.2.1.S1_at	3.21802	runx2a	runt-related transcription factor 2a	runt-related transcription factor 2a	DR.23782.1.A1_AT	propionyl-Coenzyme A carboxylase, alpha polypeptide
Dr.3061.1.A1_at	3.21547	wu:fj44b09	wu:fj44b09	wu:fj44b09	DR.15949.3.S1_A_AT	ras homolog gene family, member Ad
Dr.4744.1.S1_a_at	2.9335	wu:fk35f04	wu:fk35f04	wu:fk35f04	DR.5488.2.A1_AT	zgc:194131; apolipoprotein Eb
Dr.5531.3.S1_at	2.67795	si:dkeyp-113d7.4	si:dkeyp-113d7.4	type I cytokeratin; zgc:109868; si:dkeyp-113d7.4	DR.924.1.S1_AT	hypothetical LOC794315
Dr.20125.1.A1_s_at	2.61004	zgc:111983	zgc:111983	zgc:56382; zgc:111983	DR.23788.5.S1_A_AT	periostin, osteoblast specific factor
Dr.12805.1.S1_at	2.50638	ch25hl1.1	cholesterol 25-hydroxylase like 1, member 1	si:dkey-24l11.8	DR.20597.1.S1_AT	zgc:193505
Dr.18339.1.S1_at	2.47094	LOC559783	hypothetical LOC559783	hypothetical LOC559783	DR.24923.2.A1_AT	ENSDARG00000076321
Dr.1232.1.A1_at	2.33475	rcn3	reticulocalbin 3, EF-hand calcium binding domain	reticulocalbin 3, EF-hand calcium binding domain	DR.3374.2.S1_AT	cathepsin B, a
Dr.5479.1.S1_at	2.22256	rbp4	retinol binding protein 4, plasma	retinol binding protein 4, plasma	DR.24890.1.S1_AT	wu:fb11c03
Dr.10639.1.S1_at	2.16566	scinla	scinderin like a	scinderin like a	DR.12552.1.S1_AT	cellular retinoic acid binding protein 1a
Dr.3448.1.S1_at	2.10132	klf2a	Kruppel-like factor 2a	Kruppel-like factor 2a	DR.8649.1.A1_AT	si:ch211-208h7.4
Dr.5488.2.A1_at	2.06186	zgc:194131	zgc:194131	zgc:194131; apolipoprotein Eb	DR.10509.1.A1_AT	wu:fb69h10
Dr.16322.1.A1_at	2.03764	add1	adducin 1 (alpha)	adducin 1 (alpha)	DR.26444.1.S1_AT	sarcosine dehydrogenase
Dr.14502.1.S1_at	2.02889	LOC100002043	hypothetical LOC100002043	hypothetical LOC100002043	DR.9236.1.A1_AT	si:ch211-243g18.2
Dr.5531.1.S1_a_at	2.01499	si:dkeyp-113d7.4	si:dkeyp-113d7.4	type I cytokeratin; zgc:109868; si:dkeyp-113d7.4	DR.12425.1.S1_X_AT	zgc:92533
Dr.106.1.S1_at	1.99303	hsp47	heat shock protein 47	heat shock protein 47	DR.20198.1.S1_A_AT	heat shock cognate 70-kd protein, like; MCM5 minichromosome maintenance deficient 5 (S. cerevisiae); heat shock cognate 70-kd protein; zgc:174006; similar to heat shock protein 8
Dr.25556.1.S1_at	1.96663	krt15	keratin 15	keratin 15; type I cytokeratin, enveloping layer, like; si:dkeyp-113d7.7; type I cytokeratin, enveloping layer	DR.20198.2.S1_X_AT	heat shock cognate 70-kd protein, like; MCM5 minichromosome maintenance deficient 5 (S. cerevisiae); heat shock cognate 70-kd protein; zgc:174006; similar to heat shock protein 8
Dr.1434.1.S1_at	1.95808	krt5	keratin 5	keratin 5	DR.20125.1.A1_S_AT	zgc:56382; zgc:111983
Dr.20198.1.S1_a_at	1.91278	hsp70 /// hsp70l /// mcm5 /// zgc:174006	heat shock cognate 70-kd protein /// heat shock cognate 70-kd protein, like /// MCM5 minichromosome maintenance deficient 5 (S. cerevisiae) /// zgc:174006	heat shock cognate 70-kd protein, like; MCM5 minichromosome maintenance deficient 5 (S. cerevisiae); heat shock cognate 70-kd protein; zgc:174006; similar to heat shock protein 8	DR.12451.2.A1_AT	retinal pigment epithelium-specific protein 65a
Dr.13076.1.S1_at	1.90367	plekhf1	pleckstrin homology domain containing, family F (with FYVE domain) member 1	pleckstrin homology domain containing, family F (with FYVE domain) member 1	DR.1232.1.A1_AT	reticulocalbin 3, EF-hand calcium binding domain
Dr.4002.1.A1_at	1.90108	apob	apolipoprotein B	apolipoprotein B	DRAFFX.2.15.S1_AT	hemoglobin beta embryonic-2
Dr.24858.1.S1_at	1.89615	zgc:110540	zgc:110540	zgc:110540	DR.17906.2.S1_AT	zinc finger, BED domain containing 4
Dr.20198.2.S1_x_at	1.86948	hsp70	heat shock cognate 70-kd protein	heat shock cognate 70-kd protein, like; MCM5 minichromosome maintenance deficient 5 (S. cerevisiae); heat shock cognate 70-kd protein; zgc:174006; similar to heat shock protein 8	DR.24891.1.S1_AT	wu:fc46h12
Dr.24890.1.S1_at	1.86468	wu:fb11c03	wu:fb11c03	wu:fb11c03	DR.10708.1.S1_AT	ATPase, Na+/K+ transporting, beta 1b polypeptide
Dr.3374.2.S1_at	1.85248	ctsba	cathepsin B, a	cathepsin B, a	DR.318.1.A1_AT	achaete-scute complex-like 1b (Drosophila)
Dr.318.1.A1_at	1.85158	ascl1b	achaete-scute complex-like 1b (Drosophila)	achaete-scute complex-like 1b (Drosophila)	DR.8149.1.A1_AT	insulin-like growth factor binding protein 2b
Dr.20097.1.S1_s_at	1.8359	col1a1a /// col27a1a	collagen, type I, alpha 1a /// collagen, type XXVII, alpha 1a	collagen, type I, alpha 1	DRAFFX.2.1.S1_AT	runt-related transcription factor 2a
Dr.23350.1.S1_at	1.83516	pvalb8	parvalbumin 8	similar to Parvalbumin 8; parvalbumin 8	DR.26517.1.S1_AT	phosphoglycerate mutase 2 (muscle)
Dr.6600.1.A1_at	1.81934	mxra8a	matrix-remodelling associated 8a	matrix-remodelling associated 8	DR.23772.1.S1_AT	zgc:175106
DrAffx.2.1.S1_s_at	1.81888	col1a1a	collagen, type I, alpha 1a	collagen, type I, alpha 1	DR.1377.1.A1_AT	collagen, type I, alpha 2
Dr.4171.1.A1_at	1.80384	pah	phenylalanine hydroxylase	phenylalanine hydroxylase	DR.3061.1.A1_AT	wu:fj44b09
Dr.4549.1.S1_at	1.79648	chp	calcium binding protein P22	zgc:63904	DR.14514.1.S1_A_AT	si:ch211-237l4.2
Dr.24891.1.S1_at	1.79099	wu:fc46h12	wu:fc46h12	wu:fc46h12	DR.656.1.S1_AT	swelling dependent chloride channel
Dr.26444.1.S1_at	1.77077	sardh	sarcosine dehydrogenase	sarcosine dehydrogenase	DR.5674.2.S1_AT	apolipoprotein C-I like
Dr.21227.1.A1_at	1.7628	zgc:66097	zgc:66097	zgc:66097	DR.20125.1.A1_AT	zgc:56382; zgc:111983
Dr.5502.1.A1_at	1.76124	wu:fc45e10	wu:fc45e10	similar to Desmoplakin (DP) (250/210 kDa paraneoplastic pemphigus antigen)	DR.2379.1.A1_AT	wu:fb16f09
Dr.8055.1.S1_at	1.75026	lmnb2	lamin B2	lamin B2	DR.9809.2.S1_AT	ubiquitin-like, containing PHD and RING finger domains, 1
Dr.25848.1.A1_at	1.72057	wu:fj12d05	wu:fj12d05	wu:fj12d05	DR.25848.1.A1_AT	wu:fj12d05
Dr.2379.1.A1_at	1.71431	wu:fb16f09	wu:fb16f09	wu:fb16f09	DR.26473.1.S1_AT	uncoupling protein 2, like
Dr.23782.1.A1_at	1.70697	pcca	propionyl-Coenzyme A carboxylase, alpha polypeptide	propionyl-Coenzyme A carboxylase, alpha polypeptide	DR.20055.1.A1_AT	si:ch211-152c2.3
Dr.20055.1.A1_at	1.69008	si:ch211-152c2.3	si:ch211-152c2.3	si:ch211-152c2.3	DR.1434.1.S1_AT	keratin 5
Dr.10713.1.S1_at	1.68277	atp1a1a.3	ATPase, Na+/K+ transporting, alpha 1a.3 polypeptide	ATPase, Na+/K+ transporting, alpha 1a.4 polypeptide; ATPase, Na+/K+ transporting, alpha 1a.3 polypeptide	DR.2117.1.S1_AT	si:dkeyp-51c11.1
Dr.10083.1.S1_at	1.6798	si:ch211-117m20.5	si:ch211-117m20.5	si:ch211-117m20.5	DR.18937.1.A1_AT	zgc:110021
DrAffx.2.22.S1_at	1.67302	esrrga	estrogen-related receptor gamma a	estrogen-related receptor gamma; zgc:92183	DR.10083.1.S1_AT	si:ch211-117m20.5
Dr.8149.1.A1_at	1.66433	igfbp2a	insulin-like growth factor binding protein 2a	insulin-like growth factor binding protein 2b	DR.5531.3.S1_AT	type I cytokeratin; zgc:109868; si:dkeyp-113d7.4
Dr.610.1.S1_at	1.66194	hsp90a.1	heat shock protein 90-alpha 1	heat shock protein 90-alpha 1	DR.26384.1.A1_AT	wu:fc48a01
Dr.14080.1.A1_at	1.65892	wu:fq26c12	wu:fq26c12	wu:fq26c12	DR.10713.1.S1_AT	ATPase, Na+/K+ transporting, alpha 1a.4 polypeptide; ATPase, Na+/K+ transporting, alpha 1a.3 polypeptide
Dr.11847.1.S1_s_at	1.64919	notch1a	notch homolog 1a	notch homolog 1a	DR.25764.1.A1_AT	zgc:77366
Dr.14396.2.A1_at	1.64089	LOC557591	mucin-like	similar to Muc2 protein	DR.24858.1.S1_AT	zgc:110540
Dr.22840.1.S1_at	1.63464	zgc:158423	zgc:158423	zgc:158423	DR.24975.1.S1_AT	platelet-derived growth factor receptor-like; similar to platelet-derived growth factor receptor-like
Dr.10708.1.S1_at	1.63038	atp1b1b	ATPase, Na+/K+ transporting, beta 1b polypeptide	ATPase, Na+/K+ transporting, beta 1b polypeptide	DR.6600.1.A1_AT	matrix-remodelling associated 8
Dr.16506.1.A1_at	1.62653	LOC563874	similar to Zona pellucida-like domain-containing protein 1 precursor (ZP domain-containing protein 1)	#N/A	DR.5502.1.A1_AT	similar to Desmoplakin (DP) (250/210 kDa paraneoplastic pemphigus antigen)
Dr.12291.1.A1_at	1.62402			zgc:77173	DR.16130.1.S1_AT	alcohol dehydrogenase 8a; alcohol dehydrogenase 8b
Dr.24975.1.S1_at	1.62366	pdgfrl	platelet-derived growth factor receptor-like	platelet-derived growth factor receptor-like; similar to platelet-derived growth factor receptor-like	DR.4744.1.S1_A_AT	wu:fk35f04
Dr.8914.1.S1_at	1.62261	zgc:113054	zgc:113054	zgc:113054	DR.10628.1.A1_AT	myosin binding protein C, cardiac; hypothetical protein LOC100149567
Dr.1050.1.S1_at	1.61333	zgc:110113	zgc:110113	similar to Mitogen-activated protein kinase kinase kinase MLT (MLK-like mitogen-activated protein triple kinase) (Leucine zipper-and sterile alpha motif-containing kinase) (Sterile alpha motif- and leucine zipper-containing kinase AZK) (Mixed linea; zgc:110113	DRAFFX.2.1.S1_S_AT	collagen, type I, alpha 1
Dr.26384.1.A1_at	1.60336	zgc:92164	zgc:92164	wu:fc48a01	DR.26546.1.A1_AT	helicase, lymphoid-specific
Dr.2877.1.A1_at	1.60287	wu:fb08e07	wu:fb08e07	wu:fb08e07	DR.3436.1.A1_AT	wu:fb11a04
Dr.563.1.S1_at	1.5952	spon2b	spondin 2b, extracellular matrix protein	spondin 2b, extracellular matrix protein	DR.8182.1.S1_AT	paired box gene 6a; paired box gene 6b
Dr.20597.1.S1_at	1.5922	zgc:193505	zgc:193505	zgc:193505	DR.106.1.S1_AT	heat shock protein 47
Dr.21851.1.A1_at	1.59065	uso1	USO1 homolog, vesicle docking protein (yeast)	USO1 homolog, vesicle docking protein (yeast)	DR.3448.1.S1_AT	Kruppel-like factor 2a
Dr.2117.1.S1_at	1.58921	si:dkeyp-51c11.1	si:dkeyp-51c11.1	si:dkeyp-51c11.1	DR.5222.1.S1_AT	methylenetetrahydrofolate dehydrogenase (NADP+ dependent) 2, methenyltetrahydrofolate cyclohydrolase
Dr.26473.1.S1_at	1.58781	ucp3	uncoupling protein 3	uncoupling protein 2, like	DR.9880.1.A1_AT	keratocan
Dr.12425.1.S1_at	1.58763	zgc:92533	zgc:92533	zgc:92533	DR.23502.1.A1_AT	similar to MGC82441 protein
Dr.9236.2.A1_a_at	1.58578	si:ch211-243g18.2 /// zgc:153753	si:ch211-243g18.2 /// zgc:153753	si:ch211-243g18.2	DR.22840.1.S1_AT	zgc:158423
Dr.18937.1.A1_at	1.58296	crygmxl2	crystallin, gamma MX, like 2	zgc:110021	DR.610.1.S1_AT	heat shock protein 90-alpha 1
Dr.10070.1.A1_at	1.58026	fbp1a	fructose-1,6-bisphosphatase 1a	fructose-1,6-bisphosphatase 1a	DR.12805.1.S1_AT	si:dkey-24l11.8
Dr.26546.1.A1_at	1.57986	hells	helicase, lymphoid-specific	helicase, lymphoid-specific	DR.24487.1.A1_AT	zgc:136930
Dr.8649.1.A1_at	1.57157	si:ch211-208h7.4	si:ch211-208h7.4	si:ch211-208h7.4	DR.12613.1.S1_A_AT	iroquois homeobox protein 1, a
Dr.23788.5.S1_a_at	1.56714	postn	periostin, osteoblast specific factor	periostin, osteoblast specific factor	DR.14502.1.S1_AT	hypothetical LOC100002043
Dr.25764.1.A1_at	1.56514			zgc:77366	DR.12425.1.S1_AT	zgc:92533
Dr.9880.1.A1_at	1.56194	kera	keratocan	keratocan	DR.10639.1.S1_AT	scinderin like a
Dr.22681.1.A1_at	1.56085	shox	short stature homeobox	wu:fj40c05	DR.14226.1.S1_AT	zgc:175088
Dr.1377.1.A1_at	1.5597	col1a2	collagen, type I, alpha 2	collagen, type I, alpha 2	DR.9236.2.A1_A_AT	si:ch211-243g18.2
Dr.20010.12.S1_at	1.554	hapln1a	Hyaluronan and proteoglycan link protein 1a	hyaluronan and proteoglycan link protein 1a	DR.14080.1.A1_AT	wu:fq26c12
Dr.5222.1.S1_at	1.55339	mthfd2	methylenetetrahydrofolate dehydrogenase (NADP+ dependent) 2, methenyltetrahydrofolate cyclohydrolase	methylenetetrahydrofolate dehydrogenase (NADP+ dependent) 2, methenyltetrahydrofolate cyclohydrolase	DR.20097.1.S1_S_AT	collagen, type I, alpha 1
Dr.12425.1.S1_x_at	1.5532	zgc:92533	zgc:92533	zgc:92533	DR.10070.1.A1_AT	fructose-1,6-bisphosphatase 1a
Dr.26517.1.S1_at	1.55087	pgam2	phosphoglycerate mutase 2 (muscle)	phosphoglycerate mutase 2 (muscle)	DR.8914.1.S1_AT	zgc:113054
Dr.656.1.S1_at	1.54981	icln	swelling dependent chloride channel	swelling dependent chloride channel	DR.13076.1.S1_AT	pleckstrin homology domain containing, family F (with FYVE domain) member 1
Dr.7339.1.S1_at	1.54941	ccnt2a	cyclin T2a	cyclin T2	DR.16322.1.A1_AT	adducin 1 (alpha)
Dr.12613.1.S1_a_at	1.54911	irx1a	iroquois homeobox protein 1, a	iroquois homeobox protein 1, a	DR.11847.1.S1_S_AT	notch homolog 1a
Dr.8182.1.S1_at	1.54091	pax6b	paired box gene 6b	paired box gene 6a; paired box gene 6b	DR.7339.1.S1_AT	cyclin T2
Dr.12451.2.A1_at	1.54051	rpe65a	retinal pigment epithelium-specific protein 65a	retinal pigment epithelium-specific protein 65a	DR.21851.1.A1_AT	USO1 homolog, vesicle docking protein (yeast)
Dr.14226.1.S1_at	1.53826	zgc:175088	zgc:175088	zgc:175088	DR.23350.1.S1_AT	similar to Parvalbumin 8; parvalbumin 8
Dr.10628.1.A1_at	1.53764	mybpc3	myosin binding protein C, cardiac	myosin binding protein C, cardiac; hypothetical protein LOC100149567	DR.20010.12.S1_AT	hyaluronan and proteoglycan link protein 1a
Dr.14030.1.A1_at	1.53703			#N/A	DR.7638.1.S1_AT	calmodulin 2b, (phosphorylase kinase, delta); calmodulin 2a (phosphorylase kinase, delta); calmodulin 3a (phosphorylase kinase, delta); calmodulin 1b; calmodulin 1a; similar to calmodulin 2; calmodulin 3b (phosphorylase kinase, delta)
Dr.1807.1.A1_at	1.53696	egfl6	EGF-like-domain, multiple 6	EGF-like-domain, multiple 6	DR.4987.1.A1_AT	AHA1, activator of heat shock protein ATPase homolog 1 (yeast)
Dr.9809.2.S1_at	1.53592	uhrf1	ubiquitin-like, containing PHD and RING finger domains, 1	ubiquitin-like, containing PHD and RING finger domains, 1	DR.18339.1.S1_AT	hypothetical LOC559783
Dr.21859.1.A1_at	1.53367	zgc:100868	Zgc:100868	zgc:100868	DR.14396.2.A1_AT	similar to Muc2 protein
Dr.12878.1.S1_at	1.53049	ogt.2	O-linked N-acetylglucosamine (GlcNAc) transferase (UDP-N-acetylglucosamine:polypeptide-N-acetylglucosaminyl transferase) 2	O-linked N-acetylglucosamine (GlcNAc) transferase (UDP-N-acetylglucosamine:polypeptide-N-acetylglucosaminyl transferase); O-linked N-acetylglucosamine (GlcNAc) transferase (UDP-N-acetylglucosamine:polypeptide-N-acetylglucosaminyl transferase) like	DR.16142.1.A1_AT	im:6899520
Dr.25268.1.S1_at	1.52984	lrrc17	leucine rich repeat containing 17	leucine rich repeat containing 17	DR.24899.1.A1_AT	wu:fb15e04
Dr.10509.1.A1_at	1.52979	wu:fb69h10	wu:fb69h10	wu:fb69h10	DR.5531.1.S1_A_AT	type I cytokeratin; zgc:109868; si:dkeyp-113d7.4
Dr.12875.3.A1_x_at	1.5286			#N/A	DR.12878.1.S1_AT	O-linked N-acetylglucosamine (GlcNAc) transferase (UDP-N-acetylglucosamine:polypeptide-N-acetylglucosaminyl transferase); O-linked N-acetylglucosamine (GlcNAc) transferase (UDP-N-acetylglucosamine:polypeptide-N-acetylglucosaminyl transferase) like
Dr.16142.1.A1_at	1.52724	mpp6a	membrane protein, palmitoylated 6a (MAGUK p55 subfamily member 6)	im:6899520	DR.1050.1.S1_AT	similar to Mitogen-activated protein kinase kinase kinase MLT (MLK-like mitogen-activated protein triple kinase) (Leucine zipper-and sterile alpha motif-containing kinase) (Sterile alpha motif- and leucine zipper-containing kinase AZK) (Mixed linea; zgc:110113
Dr.22056.1.S1_at	1.52722	LOC100149189	complement factor properdin	complement factor properdin; si:dkeyp-22b2.3	DR.8055.1.S1_AT	lamin B2
Dr.19072.1.A1_at	1.52644			#N/A	DR.563.1.S1_AT	spondin 2b, extracellular matrix protein
Dr.4987.1.A1_at	1.52536	ahsa1	AHA1, activator of heat shock protein ATPase homolog 1 (yeast)	AHA1, activator of heat shock protein ATPase homolog 1 (yeast)	DR.21859.1.A1_AT	zgc:100868
Dr.16130.1.S1_at	1.51809	adh8b	alcohol dehydrogenase 8b	alcohol dehydrogenase 8a; alcohol dehydrogenase 8b	DR.17508.1.A1_AT	zgc:63647
Dr.7638.1.S1_at	1.5167	calm3a	calmodulin 3a (phosphorylase kinase, delta)	calmodulin 2b, (phosphorylase kinase, delta); calmodulin 2a (phosphorylase kinase, delta); calmodulin 3a (phosphorylase kinase, delta); calmodulin 1b; calmodulin 1a; similar to calmodulin 2; calmodulin 3b (phosphorylase kinase, delta)	DR.4549.1.S1_AT	zgc:63904
Dr.17906.2.S1_at	1.51558	zbed4	zinc finger, BED domain containing 4	zinc finger, BED domain containing 4	DRAFFX.2.22.S1_AT	estrogen-related receptor gamma; zgc:92183
Dr.18683.1.S1_at	1.51487	myoc	myocilin	myocilin	DR.25556.1.S1_AT	keratin 15; type I cytokeratin, enveloping layer, like; si:dkeyp-113d7.7; type I cytokeratin, enveloping layer
Dr.15949.3.S1_a_at	1.51436	rhoad	ras homolog gene family, member Ad	ras homolog gene family, member Ad	DR.21227.1.A1_AT	zgc:66097
Dr.17508.1.A1_at	1.51391	zgc:63647	zgc:63647	zgc:63647	DR.12291.1.A1_AT	zgc:77173
Dr.5674.2.S1_at	1.51305	apoc1l	apolipoprotein C-I like	apolipoprotein C-I like
Dr.9236.1.A1_at	1.51083	zgc:153753	zgc:153753	si:ch211-243g18.2
Dr.12552.1.S1_at	1.50979	crabp1a	cellular retinoic acid binding protein 1a	cellular retinoic acid binding protein 1a
DrAffx.2.15.S1_at	1.50163	hbbe2	hemoglobin beta embryonic-2	hemoglobin beta embryonic-2
Dr.24923.2.A1_at	1.50009	col28a1a	collagen type XXVIII alpha 1 a	ENSDARG00000076321
